# Supplementary material for: Peripheral Exudative Hemorrhagic Chorioretinopathy with and without treatment—Clinical and multimodal imaging characteristics and prognosis
Source: PLoS One. 2022 Sep 27;17(9):e0275163. doi: 10.1371/journal.pone.0275163 (PMC9514609; doi:10.1371/journal.pone.0275163)
Supplement: S1 Data — (XLSX) [file pone.0275163.s001.xlsx]

## Sheet: PEHCR data for publishing
Eye No.	Patient No.	Age (years)	Gender	Eye involved	V/A at presentation pinhole (logMAR)	Presentation Clinical subtype	Presentation No. of disease foci	Presentation No. of lesions per foci	Presenation US base (mm)	Presentation US thickness (mm)	Presentation Internal reflectivity	V/A at last follow up pinhole (logMAR)	Follow up Clinical subtype	Clinical course on slit lamp	US base at last followup (mm)	US thickness at last follow up (mm)	Internal reflectivity last follow up	Follow up months
1	1	88	Female	RE	0.4	Exudative	2	multiple		5.76	high	2	Exudative	resolution			low	30
2	2	80	Female	RE	0.5	Combined	1	multiple	8.6	3.9	high	1	Combined	resolution				102
3	3	83	Female	LE	2.3	Exudative	2	multiple	5.93	3.13	moderate	1.3	Combined	progression to resolution	3.83	2.66	moderate	67
4	4	79	Male	RE	1.4	Exudative	1	multiple		3.14	high	1.8	Combined	progression to resolution		1.51	high	50
5	5	72	Female	RE	0.5	Combined	2	multiple			low	0.7	Combined	progression				24
6	6	66	Female	RE	0.22	Hemorrhagic	2	multiple		1.89	high	0.1	Hemorrhagic	resolution				23
7	7	83	Female	RE	1.3	Combined	1	multiple	8.04	0.69	high	1.3	Hemorrhagic	stable				64
8	7	85	Female	LE	0.7	Hemorrhagic	1	single				1	Combined	resolution				40
9	8	67	Female	LE	0.1	Exudative	1	multiple	3.6	1.6	high	0.3	Exudative	resolution	4.12	0.92		71
10	9	77	Male	RE	0.3	Combined	1	single	6.19	1.21	moderate	0.3	Exudative	resolution				6
11	10	60	Female	RE	0.22	Exudative	1	multiple				1.6	Combined	progression				35
12	10	60	Female	LE	NLP	Combined	1	multiple				NLP	Exudative	progression				35
13	11	65	Female	RE	0.7	Combined	2	multiple	10.3	3.8	moderate	2.3	Combined	resolution				36
14	12	79	Female	LE	0.7	Exudative	1	single	5.8	1.95	moderate	0.7	Exudative	stable	10.87	3.48	moderate	14
15	13	70	Male	LE	2	Exudative	1	multiple		1.24	high	1.85	Exudative	stable				11
16	14	63	Male	LE	0.3	Hemorrhagic	1	single	3.7	1.1		0.3	Hemorrhagic	stable	3.56	0.68	high	9
17	15	94	Male	LE	0.3	Hemorrhagic	1	single	12	2.86	moderate	0.5	Hemorrhagic	resolution	10.49	2.68	moderate	30
18	15	94	Male	RE	0.1	Exudative	1	single	14	3.81	moderate	0.1	Exudative	resolution				18
19	16	87	Male	LE	1	Hemorrhagic	2	multiple	5.28	1.07	low	0.4	Hemorrhagic	resolution				38
20	17	85	Male	LE	0.22	Hemorrhagic	1	single	7.18	1.89	high	0.4	Combined	resolution	6.3	1.45	moderate	58
21	18	90	Female	RE	0	Hemorrhagic	2	single	6.81	2.32	low	0.1	Hemorrhagic	resolution	10.6	1.26	moderate	21
22	19	84	Female	RE	0.1	Combined	1	single	13.9	1.89	moderate	0.1	Exudative	resolution				14
23	21	75	Female	LE	0.22	Hemorrhagic	1	multiple		2.03	high	0.22	Hemorrhagic	stable				9
24	22	90	Female	RE	0.4	Combined	1	multiple	10.32	2.18	high							0
25	23	70	Male	RE	2.3	Exudative	1	single										0
26	24	88	Female	RE	0.5	Combined	1	single				0.5	Combined	stable				2
27	25	88	Female	RE	2.3	Exudative	1	single										0
28	26	76	Male	LE	0.4	Hemorrhagic	1	single	3.27	1.7	high	0.22	Hemorrhagic	stable				3
29	27	76	Female	LE	0.4	Combined	2	multiple	8.03	1.4	high	0.4	Combined	stable				3
30	28	79	Male	RE	1	Hemorrhagic	1	single										0
31	29	65	Male	RE	0	Exudative	1	multiple	6.34	1.94	high							1
32	30	86	Male	LE	LP	Hemorrhagic	1	multiple	18.4	5.18	moderate							1
33	31	90	Male	LE	0.4	Hemorrhagic	1	single		2.62	high	0.4	Hemorrhagic	resolution	8.95	1.72		12
34	32	85	Female	RE	0.3	Exudative	1	single				0.5	Exudative	stable				19
35	33	86	Male	RE	2.3	Hemorrhagic	1	single	13.95	3.68	moderate							0
							1.25
